# Supplementary material for: Patterns of Leaf and Fruit Morphological Variation in Marginal Populations of Acer tataricum L. subsp. tataricum
Source: Plants (Basel). 2024 Jan 21;13(2):320. doi: 10.3390/plants13020320 (PMC10818317; doi:10.3390/plants13020320)
Supplement: Supplementary file 1 [file plants-13-00320-s001.zip]

Archive with 1 entries (1 files):
- plants-2781729-supplementary.pdf
